# Supplementary material for: Causal relationship between type 2 diabetes and common respiratory system diseases: a two-sample Mendelian randomization analysis
Source: Front Med (Lausanne). 2024 Jul 18;11:1332664. doi: 10.3389/fmed.2024.1332664 (PMC11291206; doi:10.3389/fmed.2024.1332664)
Supplement: Supplementary file 5 [file Table_1.csv]

	se.exposure	samplesize.exposure	pos.exposure	pval.exposure	chr.exposure	beta.exposure	id.exposure	SNP	effect_allele.exposure	other_allele.exposure	eaf.exposure	exposure	mr_keep.exposure	pval_origin.exposure	data_source.exposure	F
1	0.0109972	NA	51103268	3.02E-10	1	0.0692594	bbj-a-153	rs12031188	C	T	0.799466	Type 2 diabetes || id:bbj-a-153	TRUE	reported	igd	39.68
2	0.0108828	NA	39995074	3.64E-08	1	0.0599352	bbj-a-153	rs755249	T	C	0.177241	Type 2 diabetes || id:bbj-a-153	TRUE	reported	igd	30.33
3	0.0097451	NA	22068326	4.01E-09	1	-0.0573382	bbj-a-153	rs1825307	G	A	0.75391	Type 2 diabetes || id:bbj-a-153	TRUE	reported	igd	34.62
4	0.0195505	NA	120231070	3.34E-08	2	-0.107966	bbj-a-153	rs3731600	G	C	0.0470119	Type 2 diabetes || id:bbj-a-153	TRUE	reported	igd	30.5
5	0.0098328	NA	218782540	3.76E-08	2	0.0540981	bbj-a-153	rs28403309	C	T	0.364233	Type 2 diabetes || id:bbj-a-153	TRUE	reported	igd	30.27
6	0.00913476	NA	60586707	4.47E-08	2	0.0499788	bbj-a-153	rs243018	G	C	0.677444	Type 2 diabetes || id:bbj-a-153	TRUE	reported	igd	29.93
7	0.0279371	NA	165381518	6.69E-10	2	-0.172464	bbj-a-153	rs75536691	G	A	0.0220841	Type 2 diabetes || id:bbj-a-153	TRUE	reported	igd	38.11
8	0.00838052	NA	149559453	1.83E-08	2	0.0471613	bbj-a-153	rs56008953	G	A	0.587465	Type 2 diabetes || id:bbj-a-153	TRUE	reported	igd	31.67
9	0.00845182	NA	234303337	8.77E-09	2	-0.0486224	bbj-a-153	rs6759355	T	C	0.545636	Type 2 diabetes || id:bbj-a-153	TRUE	reported	igd	33.1
10	0.00831075	NA	27730940	8.51E-20	2	0.0756816	bbj-a-153	rs1260326	C	T	0.440921	Type 2 diabetes || id:bbj-a-153	TRUE	reported	igd	82.93
11	0.00875749	NA	23390507	5.20E-25	3	-0.0904581	bbj-a-153	rs12633613	C	T	0.330702	Type 2 diabetes || id:bbj-a-153	TRUE	reported	igd	106.69
12	0.00881312	NA	63999322	3.18E-19	3	-0.0789862	bbj-a-153	rs3816157	A	G	0.321066	Type 2 diabetes || id:bbj-a-153	TRUE	reported	igd	80.32
13	0.00821681	NA	121969712	5.09E-11	3	0.0539705	bbj-a-153	rs7644981	A	G	0.472483	Type 2 diabetes || id:bbj-a-153	TRUE	reported	igd	43.14
14	0.0101598	NA	71745816	1.30E-09	4	-0.0616436	bbj-a-153	rs13129612	T	C	0.789372	Type 2 diabetes || id:bbj-a-153	TRUE	reported	igd	36.81
15	0.00841524	NA	153520279	1.13E-21	4	-0.0804847	bbj-a-153	rs10011838	A	G	0.540169	Type 2 diabetes || id:bbj-a-153	TRUE	reported	igd	91.47
16	0.0125074	NA	1685979	2.09E-08	4	-0.0700983	bbj-a-153	rs3134867	G	T	0.841505	Type 2 diabetes || id:bbj-a-153	TRUE	reported	igd	31.41
17	0.0091379	NA	1240299	5.79E-29	4	-0.102061	bbj-a-153	rs730831	G	T	0.308145	Type 2 diabetes || id:bbj-a-153	TRUE	reported	igd	124.75
18	0.00900074	NA	45181334	4.79E-09	4	0.0526918	bbj-a-153	rs12507026	T	A	0.297982	Type 2 diabetes || id:bbj-a-153	TRUE	reported	igd	34.27
19	0.0203721	NA	85301870	4.91E-11	4	-0.133919	bbj-a-153	rs201597274	C	T	0.0447399	Type 2 diabetes || id:bbj-a-153	TRUE	reported	igd	43.21
20	0.0190277	NA	49737223	1.90E-08	5	0.106953	bbj-a-153	rs72751723	T	G	0.0699053	Type 2 diabetes || id:bbj-a-153	TRUE	reported	igd	31.59
21	0.0087597	NA	176532217	8.52E-12	5	0.0598246	bbj-a-153	rs193457	G	C	0.403862	Type 2 diabetes || id:bbj-a-153	TRUE	reported	igd	46.64
22	0.00860859	NA	74846613	1.68E-10	5	-0.0549941	bbj-a-153	rs5744598	A	G	0.356388	Type 2 diabetes || id:bbj-a-153	TRUE	reported	igd	40.81
23	0.0110548	NA	52087852	2.19E-10	5	-0.0701712	bbj-a-153	rs6879147	G	T	0.833817	Type 2 diabetes || id:bbj-a-153	TRUE	reported	igd	40.29
24	0.00848907	NA	87936379	1.41E-09	5	0.0513979	bbj-a-153	rs7721099	C	T	0.443847	Type 2 diabetes || id:bbj-a-153	TRUE	reported	igd	36.66
25	0.0167147	NA	122650885	5.21E-09	5	-0.0976212	bbj-a-153	rs144052331	C	T	0.0746218	Type 2 diabetes || id:bbj-a-153	TRUE	reported	igd	34.11
26	0.00980143	NA	118011723	2.75E-09	6	-0.0582802	bbj-a-153	rs72951506	T	C	0.249672	Type 2 diabetes || id:bbj-a-153	TRUE	reported	igd	35.36
27	0.00839705	NA	20683164	1.90E-93	6	0.17219	bbj-a-153	rs9350271	A	G	0.425466	Type 2 diabetes || id:bbj-a-153	TRUE	reported	igd	420.5
28	0.010755	NA	39037662	1.09E-17	6	-0.0921091	bbj-a-153	rs9380826	C	G	0.180057	Type 2 diabetes || id:bbj-a-153	TRUE	reported	igd	73.35
29	0.00862633	NA	137287702	5.35E-17	6	-0.0722772	bbj-a-153	rs6918311	G	A	0.600302	Type 2 diabetes || id:bbj-a-153	TRUE	reported	igd	70.2
30	0.00924128	NA	69747088	2.17E-17	7	0.0784038	bbj-a-153	rs6460541	G	A	0.276302	Type 2 diabetes || id:bbj-a-153	TRUE	reported	igd	71.98
31	0.00994638	NA	89740018	1.28E-09	7	0.0603709	bbj-a-153	rs39218	C	T	0.231305	Type 2 diabetes || id:bbj-a-153	TRUE	reported	igd	36.84
32	0.00846262	NA	14919852	1.43E-12	7	0.0599266	bbj-a-153	rs10281892	G	A	0.414903	Type 2 diabetes || id:bbj-a-153	TRUE	reported	igd	50.15
33	0.0113651	NA	129408322	5.62E-09	7	0.0662328	bbj-a-153	rs12670951	C	G	0.821831	Type 2 diabetes || id:bbj-a-153	TRUE	reported	igd	33.96
34	0.0163893	NA	140615797	9.85E-09	7	0.0939634	bbj-a-153	rs10226469	A	C	0.0826689	Type 2 diabetes || id:bbj-a-153	TRUE	reported	igd	32.87
35	0.00859884	NA	15063379	1.92E-10	7	0.0547538	bbj-a-153	rs80005921	G	A	0.484084	Type 2 diabetes || id:bbj-a-153	TRUE	reported	igd	40.55
36	0.00844154	NA	44174857	1.01E-10	7	0.0545793	bbj-a-153	rs2908279	G	T	0.598375	Type 2 diabetes || id:bbj-a-153	TRUE	reported	igd	41.8
37	0.0143537	NA	127253550	6.30E-90	7	0.288622	bbj-a-153	rs2233580	T	C	0.092687	Type 2 diabetes || id:bbj-a-153	TRUE	reported	igd	404.33
38	0.0243801	NA	127253551	8.70E-13	7	0.17431	bbj-a-153	rs3824004	T	G	0.0290479	Type 2 diabetes || id:bbj-a-153	TRUE	reported	igd	51.12
39	0.00837836	NA	156982450	2.39E-10	7	-0.0530658	bbj-a-153	rs6950739	C	T	0.539867	Type 2 diabetes || id:bbj-a-153	TRUE	reported	igd	40.12
40	0.00820964	NA	41509259	2.12E-21	8	0.0779825	bbj-a-153	rs12549902	A	G	0.508969	Type 2 diabetes || id:bbj-a-153	TRUE	reported	igd	90.23
41	0.0083785	NA	118184783	1.22E-37	8	-0.107436	bbj-a-153	rs13266634	T	C	0.406618	Type 2 diabetes || id:bbj-a-153	TRUE	reported	igd	164.42
42	0.00846673	NA	84308948	2.51E-19	9	-0.0761005	bbj-a-153	rs2796441	A	G	0.621121	Type 2 diabetes || id:bbj-a-153	TRUE	reported	igd	80.79
43	0.00834551	NA	22132729	3.21E-99	9	-0.176449	bbj-a-153	rs10965247	G	A	0.436629	Type 2 diabetes || id:bbj-a-153	TRUE	reported	igd	447.03
44	0.0176989	NA	22301092	2.40E-12	9	-0.124055	bbj-a-153	rs1575972	A	T	0.0588158	Type 2 diabetes || id:bbj-a-153	TRUE	reported	igd	49.13
45	0.00857649	NA	4283137	1.59E-15	9	-0.0683514	bbj-a-153	rs1574285	T	G	0.565634	Type 2 diabetes || id:bbj-a-153	TRUE	reported	igd	63.51
46	0.0131853	NA	139244376	2.75E-22	9	0.12802	bbj-a-153	rs28445975	G	T	0.88029	Type 2 diabetes || id:bbj-a-153	TRUE	reported	igd	94.27
47	0.00892675	NA	71291090	4.41E-08	10	-0.048863	bbj-a-153	rs60565877	C	T	0.433137	Type 2 diabetes || id:bbj-a-153	TRUE	reported	igd	29.96
48	0.0145226	NA	12401811	5.39E-09	10	0.0847351	bbj-a-153	rs4073527	C	T	0.0933685	Type 2 diabetes || id:bbj-a-153	TRUE	reported	igd	34.04
49	0.0201321	NA	114754088	6.63E-52	10	0.305179	bbj-a-153	rs7901695	C	T	0.0449375	Type 2 diabetes || id:bbj-a-153	TRUE	reported	igd	229.79
50	0.00824474	NA	77303697	2.05E-10	10	-0.0524166	bbj-a-153	rs7906280	C	T	0.493449	Type 2 diabetes || id:bbj-a-153	TRUE	reported	igd	40.42
51	0.0082719	NA	80943841	1.38E-14	10	-0.0636793	bbj-a-153	rs703980	A	G	0.446584	Type 2 diabetes || id:bbj-a-153	TRUE	reported	igd	59.26
52	0.0107913	NA	94542610	3.67E-10	10	-0.0676349	bbj-a-153	rs7896332	A	G	0.821253	Type 2 diabetes || id:bbj-a-153	TRUE	reported	igd	39.28
53	0.0113434	NA	122971902	2.86E-09	10	-0.067372	bbj-a-153	rs11199833	A	C	0.165077	Type 2 diabetes || id:bbj-a-153	TRUE	reported	igd	35.28
54	0.0139539	NA	2624456	1.53E-17	11	-0.118955	bbj-a-153	rs7121454	G	T	0.115933	Type 2 diabetes || id:bbj-a-153	TRUE	reported	igd	72.67
55	0.0154133	NA	2196424	4.25E-15	11	-0.120954	bbj-a-153	rs4930045	C	T	0.92075	Type 2 diabetes || id:bbj-a-153	TRUE	reported	igd	61.58
56	0.0084246	NA	17418477	8.07E-10	11	-0.0517572	bbj-a-153	rs757110	A	C	0.608552	Type 2 diabetes || id:bbj-a-153	TRUE	reported	igd	37.74
57	0.0352661	NA	69458430	4.36E-10	11	-0.22008	bbj-a-153	rs55816909	C	G	0.0180349	Type 2 diabetes || id:bbj-a-153	TRUE	reported	igd	38.94
58	0.0215655	NA	72433098	1.09E-10	11	-0.139181	bbj-a-153	rs1552224	C	A	0.0380983	Type 2 diabetes || id:bbj-a-153	TRUE	reported	igd	41.65
59	0.00871105	NA	2858546	2.59E-168	11	-0.240884	bbj-a-153	rs2237897	T	C	0.378637	Type 2 diabetes || id:bbj-a-153	TRUE	reported	igd	764.67
60	0.0110537	NA	2880009	6.12E-10	11	-0.0683917	bbj-a-153	rs10832835	C	A	0.799094	Type 2 diabetes || id:bbj-a-153	TRUE	reported	igd	38.28
61	0.0125314	NA	35435433	5.13E-09	11	-0.0732195	bbj-a-153	rs11033115	C	A	0.123687	Type 2 diabetes || id:bbj-a-153	TRUE	reported	igd	34.14
62	0.0102051	NA	57146069	4.53E-08	12	0.0558105	bbj-a-153	rs2277339	G	T	0.203528	Type 2 diabetes || id:bbj-a-153	TRUE	reported	igd	29.91
63	0.00952174	NA	118406696	1.13E-08	12	0.0543671	bbj-a-153	rs79310463	T	C	0.265611	Type 2 diabetes || id:bbj-a-153	TRUE	reported	igd	32.6
64	0.0262728	NA	121327809	6.67E-15	12	0.204681	bbj-a-153	rs187150787	A	G	0.0355589	Type 2 diabetes || id:bbj-a-153	TRUE	reported	igd	60.69
65	0.0108315	NA	31441179	4.14E-25	12	0.112117	bbj-a-153	rs80234489	C	A	0.19156	Type 2 diabetes || id:bbj-a-153	TRUE	reported	igd	107.14
66	0.00845214	NA	108628067	1.04E-09	12	-0.0515901	bbj-a-153	rs4964665	C	T	0.548064	Type 2 diabetes || id:bbj-a-153	TRUE	reported	igd	37.26
67	0.0162023	NA	4289091	1.49E-09	12	-0.0979488	bbj-a-153	rs61910828	A	C	0.0770264	Type 2 diabetes || id:bbj-a-153	TRUE	reported	igd	36.55
68	0.00887801	NA	27964996	8.19E-15	12	-0.0689339	bbj-a-153	rs12578595	T	C	0.313084	Type 2 diabetes || id:bbj-a-153	TRUE	reported	igd	60.29
69	0.0120716	NA	33554352	8.82E-15	13	-0.0936186	bbj-a-153	rs488166	G	C	0.865913	Type 2 diabetes || id:bbj-a-153	TRUE	reported	igd	60.14
70	0.00834213	NA	26808256	1.01E-11	13	-0.056772	bbj-a-153	rs79340173	T	A	0.462296	Type 2 diabetes || id:bbj-a-153	TRUE	reported	igd	46.31
71	0.00939325	NA	80708732	3.36E-18	13	-0.081707	bbj-a-153	rs1327315	T	C	0.26465	Type 2 diabetes || id:bbj-a-153	TRUE	reported	igd	75.66
72	0.0107565	NA	91939270	2.49E-09	13	-0.0641318	bbj-a-153	rs9583907	T	C	0.177262	Type 2 diabetes || id:bbj-a-153	TRUE	reported	igd	35.55
73	0.00896637	NA	77375691	1.54E-08	14	0.0507199	bbj-a-153	rs17105012	A	C	0.318941	Type 2 diabetes || id:bbj-a-153	TRUE	reported	igd	32
74	0.00832981	NA	62396189	1.09E-22	15	-0.0816632	bbj-a-153	rs7167878	A	C	0.424107	Type 2 diabetes || id:bbj-a-153	TRUE	reported	igd	96.11
75	0.00973557	NA	75630160	3.38E-11	15	0.0645378	bbj-a-153	rs6495168	C	T	0.674268	Type 2 diabetes || id:bbj-a-153	TRUE	reported	igd	43.94
76	0.00874074	NA	40633138	9.80E-18	15	-0.0749627	bbj-a-153	rs4924455	T	A	0.587158	Type 2 diabetes || id:bbj-a-153	TRUE	reported	igd	73.55
77	0.00823522	NA	91512067	2.74E-10	15	0.0519884	bbj-a-153	rs2290203	A	G	0.473052	Type 2 diabetes || id:bbj-a-153	TRUE	reported	igd	39.85
78	0.0103514	NA	90439597	1.99E-08	15	-0.0581045	bbj-a-153	rs4932262	C	A	0.797269	Type 2 diabetes || id:bbj-a-153	TRUE	reported	igd	31.51
79	0.0154781	NA	20323168	6.66E-15	16	0.120587	bbj-a-153	rs117267808	A	G	0.0789875	Type 2 diabetes || id:bbj-a-153	TRUE	reported	igd	60.7
80	0.0102563	NA	53802494	1.32E-35	16	0.12774	bbj-a-153	rs11642015	T	C	0.203335	Type 2 diabetes || id:bbj-a-153	TRUE	reported	igd	155.12
81	0.0135128	NA	4024824	1.82E-08	17	0.0760588	bbj-a-153	rs113547729	A	G	0.120739	Type 2 diabetes || id:bbj-a-153	TRUE	reported	igd	31.68
82	0.00983872	NA	36049552	4.23E-12	17	0.0681753	bbj-a-153	rs35551980	C	T	0.237315	Type 2 diabetes || id:bbj-a-153	TRUE	reported	igd	48.01
83	0.0153043	NA	6945483	5.78E-18	17	0.132182	bbj-a-153	rs75418188	T	C	0.0780611	Type 2 diabetes || id:bbj-a-153	TRUE	reported	igd	74.6
84	0.00864082	NA	29673219	2.58E-08	17	-0.0481105	bbj-a-153	rs2854313	A	T	0.37929	Type 2 diabetes || id:bbj-a-153	TRUE	reported	igd	31
85	0.00927886	NA	36099952	2.04E-38	17	-0.120261	bbj-a-153	rs10908278	A	T	0.69139	Type 2 diabetes || id:bbj-a-153	TRUE	reported	igd	167.98
86	0.00947629	NA	57852587	2.31E-15	18	0.0750826	bbj-a-153	rs476828	C	T	0.251882	Type 2 diabetes || id:bbj-a-153	TRUE	reported	igd	62.78
87	0.0268961	NA	21856746	2.34E-13	19	-0.197084	bbj-a-153	rs150182828	C	T	0.0322879	Type 2 diabetes || id:bbj-a-153	TRUE	reported	igd	53.69
88	0.0103708	NA	46157916	4.32E-17	19	-0.0871538	bbj-a-153	rs7507912	A	G	0.213337	Type 2 diabetes || id:bbj-a-153	TRUE	reported	igd	70.62
89	0.00824392	NA	33896432	1.25E-09	19	-0.0500687	bbj-a-153	rs4805881	C	A	0.47437	Type 2 diabetes || id:bbj-a-153	TRUE	reported	igd	36.89
90	0.0102733	NA	43002910	1.78E-12	20	0.0724353	bbj-a-153	rs6031563	T	G	0.796118	Type 2 diabetes || id:bbj-a-153	TRUE	reported	igd	49.71
91	0.00843093	NA	50155386	1.91E-09	20	-0.0506268	bbj-a-153	rs6021276	C	T	0.570779	Type 2 diabetes || id:bbj-a-153	TRUE	reported	igd	36.06
92	0.00829012	NA	29369398	3.93E-09	22	0.0488062	bbj-a-153	rs5762925	C	A	0.51728	Type 2 diabetes || id:bbj-a-153	TRUE	reported	igd	34.66
